# Supplementary material for: Genes encoding novel secreted and transmembrane proteins are temporally and spatially regulated during Drosophila melanogaster embryogenesis
Source: BMC Biol. 2009 Sep 22;7:61. doi: 10.1186/1741-7007-7-61 (PMC2761875; doi:10.1186/1741-7007-7-61)
Supplement: Additional file 3 — Genes up-regulated during embryo development. For each protein-coding gene and ncRNAs, the table displays the CG number and name, which links to FlyBase [66]. The gene ontology (GO) terms are: Molecular Function, Biological Process and Cellular Component. Homology/Protein Domain: protein domains that were identified using bioinformatics tools. Cluster number: the number of the group in which each gene was contained after the hierarchical cluster analysis. In situ Pattern: pattern of spatial expression described in our present work. Literature: a list with references citing studies in which the genes were found to be differentially expressed during D. melanogaster development. For intergenic regions, the table displays the clone ID, GenBank accession number, and genomic location. [file 1741-7007-7-61-S3.XLS]

## Sheet: Protein-coding genes
CG Number	Gene name	GO Molecular Function	GO Biological Process	GO Celular Component	Homology/Protein Domain	Cluster number	In situ Pattern	Literature
CG4547	Atx-1	binding	imaginal disc-derived wing vein specification; photoreceptor cell maintenance	-	Ataxin, AXH region; Ataxin-1 and HBP1 module (AXH); Hedgehog/intein (Hint) domain	1	-	Gonzalez-Agüero et al, 2005. Hooper et al, 2007
CG10851	B52	RNA splicing factor activity, transesterification mechanism; mRNA binding; nucleotide binding; protein binding	mRNA splice site selection; nuclear mRNA splicing, via spliceosome; regulation of alternative nuclear mRNA splicing, via spliceosome; regulation of nuclear mRNA splicing, via spliceosome	nuclear speck; nucleus; spliceosome complex ; NOT omega speckle	RNA-binding region RNP-1; Nucleotide-binding, alpha-beta plait; ARGININE/SERINE-RICH SPLICING FACTOR	1	-	-
CG15138	beat-IIIc	-	-	extracellular	IImmunoglobulin-like; Signal peptide	1	-	-
CG12487	BobA	-	Notch signaling pathway; cell fate specification; sensory organ development; sensory organ precursor cell fate determination	-	-	3	-	Hooper et al, 2007
CG9653	brk	RNA polymerase II transcription factor activity; specific transcriptional repressor activity; transcriptional repressor activity	TGFbeta receptor signaling pathway; negative regulation of transcription from Pol II promoter; regulation of BMP signaling pathway	nucleus	Homeodomain-Like	2	-	Hooper et al, 2007. Sthatopoulos et al, 2002
CG10035	CG10035	-	-	-	Signal peptide; Transmembrane (2)	3	Ubiquitous	Gonzalez-Agüero et al, 2005. Hooper et al, 2007
CG10307	CG10307	kinase activity; protein kinase activity; receptor activity; structural molecule activity; transmembrane receptor protein kinase activity; transmembrane receptor protein serine/threonine kinase activity	cell communication; cell surface receptor linked signal transduction; cell-cell adhesion; defense response; protein amino acid phosphorylation; protein metabolism; protein modification; signal transduction; transmembrane receptor protein serine/threonine kinase signaling pathway	-	Leucine Rich Repeat	3	-	-
CG11077	CG11077	-	homeostatic process, mitochondrial genome maintenance, multicellular organismal development	integral to membrane, mitochondrial inner membrane	Mpv17/PMP22	1	-	-
CG12420	CG12420	-	-	-	Signal peptide; Transmembrane (2)	1	-	Pilot et al 2006. Hooper et al, 2007
CG13333	CG13333	-	-	-	Signal peptide	3	Restricted	Gonzalez-Agüero et al, 2005; Pilot et al 2006. Hooper et al, 2007
CG13427	CG13427	-	-	-	Signal peptide	3	Restricted	Gonzalez-Agüero et al, 2005; Pilot et al 2006.
CG14111	CG14111	-	-	-	Signal peptide	3	Ubiquitous	-
CG14939	CG14939	-	-	-	Cyclin-like	3	-	-
CG15095	CG15095	high affinity inorganic phosphate:sodium symporter activity	carbohydrate metabolism; cation transport; extracellular transport; phosphate metabolism; phosphate transport	integral to membrane	Major facilitator superfamily; Signal peptide	2	-	Arbeitman et al, 2002; Gonzalez-Agüero et al, 2005
CG1515	CG1515	SNAP receptor activity	intracellular protein transport; vesicle-mediated transport	integral to membrane	Synaptobrevin; Longin-like; v_SNARE; Signal peptide	2	-	-
CG15480	CG15480	-	-	-	-	3	-	Hooper et al, 2007
CG15628	CG15628	N-acetyltransferase activity	metabolic process	-	GCN5-related N-acetyltransferase; FR47-like	1	Ubiquitous	Hooper et al, 2007
CG17734	CG17734	-	-	-	Hypoxia induced protein conserved region; Transmembrane	3	-	-
CG17829	CG17829	nucleic acid binding; zinc ion binding		Nucleus; endoplasmic reticulum	Endoplasmic reticulum targeting sequence; Zinc finger, C2H2-type	2	-	Gonzalez-Agüero et al, 2005
CG18375	CG18375	transcription cofactor activity, transcription regulator activity	apoptosis, cell cycle, regulation of progression through cell cycle	-	Src homology-3 domain; Ankyrin	2	-	Hooper et al, 2007
CG18766	CG18766	-	-	-	Cytochrome c; NAD(P)-binding Rossmann-fold domains	2	-	Hooper et al, 2007
CG2915	CG2915	carboxypeptidase A activity	-	-	carboxypeptidase A metalloprotease (M14) family; Zn-dependent exopeptidases; Signal peptide; Proteinase inhibitor, propeptide;	1	Restricted	Gonzalez-Agüero et al, 2005
CG31163	CG31163	SH3/SH2 adaptor protein activity;	-	-	Src homology-3 domain; Sterile alpha motif SAM;	2	Ubiquitous	Gonzalez-Agüero et al, 2005
CG31253	CG31253	-	-	-	Signal peptide	3	Restricted	-
CG31607	CG31607	-	-	-	Signal peptide	1	Restricted	-
CG31800	CG31800	-	-	-	-	3	-	-
CG32043	CG32043	-	-	-	-	3	-	-
CG32801	CG32801	-	-	-	-	2	-	-
CG33051	CG33051	-	-	-	-	3	-	-
CG34266	CG34266	-	-	-	-	3	-	-
CG34339	CG34339	-	-	-	-	2	-	-
CG34404	CG34404	-	-	-	Colorectal MutantCancer Protein (MCC PROTEIN)-Related	1	-	-
CG40138	CG40138	-	-	-	-	1	-	-
CG4136	CG4136	sequence-specific DNA binding, transcription factor activity, transcription regulator activity	nucleobase, nucleoside, nucleotide and nucleic acid metabolic process, phagocytosis, engulfment, regulation of transcription from RNA polymerase II promoter, transcription from RNA polymerase II promoter	nucleus	Homeobox	3	-	-
CG41421	CG41421	-	-	-	-	1	-	-
CG4440	CG4440	-	-	-	Signal peptide	1	Restricted	Pilot et al 2006. Hooper et al, 2007
CG4500	CG4500	long-chain-fatty-acid-CoA ligase activity	mesoderm development; fatty acid metabolic process	-	AMP-dependent synthetase and ligase; Firefly luciferase-like	2	-	Casal & Leptin, 1996; Sthatopoulos et al 2002; Arbeitman et al, 2002. Hooper et al, 2007
CG4769	CG4769	electron transporter, transferring electrons within CoQH2-cytochrome c reductase complex activity; GO:0045153; ; GO:0045153	mitochondrial electron transport, ubiquinol to cytochrome c; oxidative phosphorylation	ubiquinol-cytochrome-c reductase complex (sensu Eukarya)	Cytochrome c family heme-binding site	2	-	-
CG5002	CG5002	high affinity sulfate permease activity	-	-	Sulfate transporter	3	Restricted	Arbeitman et al, 2002. Hooper et al, 2007
CG5026	CG5026	inositol or phosphatidylinositol phosphatase activity; protein tyrosine/serine/threonine phosphatase activity;	phospholipid dephosphorylation; protein metabolic process	-	Dual specificity protein phosphatase; Myotubularin-related	2	Ubiquitous	-
CG5059	CG5059	-	-	-	Transmembrane	3	Ubiquitous	Arbeitman et al, 2002
CG5854	CG5854	-	carbohydrate metabolism; cholesterol metabolism; glycogen metabolism; lipid metabolism; steroid metabolism	-	NAD-dependent epimerase/dehydratase; NAD(P)-binding Rossmann-fold domains	2	-	-
CG5888	CG5888	transmembrane receptor activity;	-	-	Leucine Rich Repeat; Signal peptide	2	Restricted	Arbeitman et al, 2002. Hooper et al, 2007
CG6234	CG6234	-	-	-	Signal peptide; Transmembrane	3	Restricted	Arbeitman et al, 2002; Gonzalez-Agüero et al, 2005; Pilot et al 2006. Hooper et al, 2007. Biemar et al, 2006.
CG6479	CG6479	-	phagocytosis, engulfment	-	Transmembrane	3	-	-
CG6686	CG6686	transcription regulator activity	nucleobase, nucleoside, nucleotide and nucleic acid metabolic process; transcription from RNA polymerase II promoter	-	SART-1 protein	3	-	-
CG7956	CG7956	phosphoric monoester hydrolase activity	-	-	Synaptojanin, N-terminal	2	Ubiquitous	Gonzalez-Agüero et al, 2005
CG8654	CG8654	secondary active organic cation transmembrane transporter activity	-	-	Major facilitator superfamily	1	Restricted	-
CG8960	CG8960	-	-	-	Signal peptide	2	Restricted	Arbeitman et al, 2002; Pilot et al 2006.
CG9629	CG9629	aldehyde dehydrogenase (NAD) activity	metabolic process	-	NAD-dependent aldehyde dehydrogenase	3	Ubiquitous	Arbeitman et al, 2002
CG2125	ci	specific RNA polymerase II transcription factor activity; transcriptional activator activity; transcriptional repressor activity	regulation of mitotic cell cycle	cytoplasm; nucleus	C2H2 and C2HC zinc fingers	2	-	Hooper et al, 2007
CG32386	corn	microtubule binding; protein binding	-	apical part of cell; cell cortex; cytoplasm	-	2	-	-
CG6395	Csp	chaperone activity	exocytosis; synaptic vesicle exocytosis	plasma membrane; synaptic vesicle	Chaperone J-domain	2	-	-
CG3730	csul	protein methyltransferase activity	mitosis; pole plasm assembly	cytoplasm	S-adenosyl-L-methionine-dependent methyltransferases	1	-	-
CG5814	CycB3	-	cyclin-dependent protein kinase, intrinsic regulator activity	cytokinesis after mitosis; mitotic spindle assembly	Cyclin-like	2	-	-
CG8050	Cys	cysteine protease inhibitor activity	-	-	Cysteine proteases inhibitor	1	-	-
CG7769	DDB1	damaged DNA binding	nucleotide-excision repair	-	-	3	-	-
CG2207	Df31	-	-	chromatin	-	1	-	-
CG9696	dom	DNA dependent ATPase activity; general RNA polymerase II transcription factor activity; helicase activity	gene silencing	chromatin remodeling complex; nucleosome remodeling complex; nucleus	SNF2 related domain; DEAD/DEAH box helicase	1	-	-
CG5170	Dp1	single-stranded DNA binding	-	heterochromatin; nucleus; polytene chromosome chromocenter	KH domain	1	-	Arbeitman et al, 2002. Hooper et al, 2007
CG17348	drl	transmembrane receptor protein tyrosine kinase activity; protein-tyrosine kinase activity	Wnt receptor signaling pathway; protein amino acid phosphorylation	integral to membrane; plasma membrane	Receptor Tyrosine kinase	2	-	Hooper et al, 2007
CG11901	Ef1gamma	translation elongation factor activity;	autophagic cell death; salivary gland cell death; translational elongation	cytosol; eukaryotic translation elongation factor 1 complex	Translation elongation factor EF1B, gamma chain; Glutathione S-transferase; Thioredoxin fold	2	-	-
CG7005	Esp	sulfate porter activity	extracellular transport; sulfate transport; sulfur metabolism	-	Sulfate transporter	1	-	Hooper et al, 2007
CG5820	Gp150	-	eye morphogenesis (sensu Drosophila); transmembrane receptor protein tyrosine phosphatase signaling pathway	plasma membrane	RNI-like, L domain-like	2	-	-
CG2835	G-sα60A	heterotrimeric G-protein GTPase activity	G-protein coupled receptor protein signaling pathway; wing morphogenesis	heterotrimeric G-protein complex; plasma membrane	G-protein alpha subunit group S	1	-	Arbeitman et al, 2002
CG6494	h	DNA binding, general transcriptional repressor activity, protein binding, specific transcriptional repressor activity, transcription repressor activity	varios, ntre otros morogenesis y segmentacion	nucleus	Helix-loop-helix DNA-binding	3	-	-
CG17921	HmgZ	DNA binding; chromatin binding; transcription regulator activity;	chromatin assembly or disassembly; regulation of transcription from Pol II promoter	nucleus	HMG1/2 (high mobility group) box	2	-	Arbeitman et al, 2002
CG9983	Hrb98DE	RNA binding	-	heterogeneous nuclear ribonucleoprotein complex; ribonucleoprotein complex	RNA-binding region RNP-1	1	-	-
CG4463	Hsp23	heat shock protein activity	response to heat	-	HSP20-like chaperones	1	-	-
CG17117	hth	transcription factor activity; specific RNA polymerase II transcription factor activity	regulation of transcription from Pol II promoter	nucleus	Homeobox	3	-	-
CG6736	Ilp4	hormone activity, insulin receptor binding	insulin receptor signaling pathway, larval feeding behavior	extracellular region	Insulin/IGF/relaxin	3	-	Hooper et al, 2007
CG15009	ImpL2	cell adhesion molecule activity	cell adhesion	extracellular	Immunoglobulin-like	3	-	Arbeitman et al, 2002. Hooper et al, 2007. Biemar et al, 2006.
CG1448	inx3	innexin channel activity	-	gap junction	-	3	-	Pilot et al 2006. Hooper et al, 2007
CG5277	Ip259	-	mRNA processing; nuclear mRNA splicing, via spliceosome; nucleobase, nucleoside, nucleotide and nucleic acid metabolism	-	-	1	-	-
CG8625	Iswi	DNA dependent ATPase activity; general RNA polymerase II transcription factor activity; ATP binding	chromatin assembly/disassembly; nucleosome assembly; nucleosome mobilization; nucleosome spacing; transcription	ACF complex; NURF complex; chromatin accessibility complex; nucleosome remodeling complex	SNF2 related domain; Myb DNA binding domain; DEAD/DEAH box helicase; P-loop containing nucleotide triphosphate hydrolases	2	-	Gonzalez-Agüero et al, 2005
CG17216	KP78b	function ATP binding; receptor signaling protein serine/threonine kinase activity; protein serine/threonine kinase activity; protein kinase activity; protein-tyrosine kinase activity;	cytoskeleton organization and biogenesis; intracellular signaling cascade; protein amino acid phosphorylation	-	Serine/Threonine protein kinase; Tyrosine kinase	3	-	Pilot et al 2006. Hooper et al, 2007
CG3340	Kr	DNA binding; transcriptional repressor activity	axon guidance; eye morphogenesis (sensu Drosophila); neuroblast cell fate determination	nucleus	C2H2 and C2HC zinc fingers	3	-	Hooper et al, 2007
CG5481	lea	axon guidance receptor activity	axon guidance	plasma membrane	Immunoglobulin-like	3	-	Hooper et al, 2007. Sthatopoulos et al, 2002.
CG10374	Lsd-1	-	lipid storage; GO:0019915; sequestering of lipid	-	Adipophilin/Perilipin	2	-	-
CG6450	lva	actin binding; microtubule binding; protein binding	cellularization	Golgi apparatus; cell cortex	-	1	-	-
CG8103	Mi-2	DNA binding; DNA helicase activity; helicase activity; transcriptional repressor activity; ATPase activity; chromatin binding	chromatin assembly/disassembly; nucleosome mobilization	nucleus; polytene chromosome	SNF2 related domain; Chromo domain; DEAD/DEAH box helicase; PHD-finger; ATP-dependent helicase	2	-	-
CG3241	msl-2	chromatin binding	dosage compensation	X chromosome; dosage compensation complex (sensu Drosophila)	RING finger domain	3	-	Hooper et al, 2007
CG18657	NetA	-	axon guidance	extracellular; extracellular matrix	Signal peptide	3	-	Biemar et al, 2006.
CG11614	nkd	-	frizzled signaling pathway	-	EF-hand	2	-	Hooper et al, 2007
CG7892	nmo	protein serine/threonine kinase activity	ommatidial rotation	-	Serine/Threonine protein kinase	3	-	Biemar et al, 2006.
CG13849	Nop56	-	-	nucleolus; small nuclear ribonucleoprotein complex	Pre-mRNA processing ribonucleoprotein	3	-	-
CG9704	Nrt	catalytic activity	-	plasma membrane	-	3	-	Arbeitman et al, 2002. Hooper et al, 2007
CG3396	Ocho	-	nucleobase, nucleoside, nucleotide and nucleic acid metabolism	-	-	3	-	Gonzalez-Agüero et al, 2005. Hooper et al, 2007
CG7748	OstStt3	oligosaccharyl transferase activity	-	oligosaccharyl transferase complex	-	1	-	Arbeitman et al, 2002
CG1685	pen	RNA binding;	mRNA metabolism	cellular_component unknown	-	2	-
CG2411	ptc	hedgehog receptor activity, protein binding, transmembrane receptor activity	Bolwig's organ morphogenesis; anterior/posterior lineage restriction, imaginal disc; anterior/posterior pattern formation; axon guidance; blastoderm segmentation; cell-cell signaling; dephosphorylation; determination of genital disc primordium; embryonic pattern specification; eye-antennal disc morphogenesis; germ-line stem cell division; imaginal disc-derived wing morphogenesis; negative regulat…	integral to plasma membrane entre otros	Sterol-sensing 5TM box; Transmembrane receptor	1	-	Sthatopoulos et al, 2002
CG11212	Ptr	receptor activity	-	plasma membrane	Sterol-sensing 5TM box; Phosphopantetheine attachment site	2	Restricted	Arbeitman et al, 2002; Pilot et al 2006. Hooper et al, 2007
CG1956	R	RAS small monomeric GTPase activity	photoreceptor fate commitment (sensu Drosophila); stalk formation	-	Ras GTPase superfamily	3	-	-
CG1225	RhoGEF3	Rho guanyl-nucleotide exchange factor activity; signal transducer activity	-	-	DBL homology domain; Src homology-3 domain	3	Restricted	Arbeitman et al, 2002. Hooper et al, 2007
CG31155	Rpb7	DNA-directed RNA polymerase activity	transcription from Pol II promoter	DNA-directed RNA polymerase II, core complex	-	1	-	-
CG7292	Rrp6	nucleic acid binding; 3'-5' exonuclease activity	-	nuclear exosome (RNase complex); intracellular	Helicase and RNase D C-terminal, HRDC; 3'-5' exonuclease; Polynucleotidyl transferase, Ribonuclease H fold	2	-	-
CG4922	sala	-	-	-	Signal peptide	2	-	Gonzalez-Agüero et al, 2005. Hooper et al, 2007
CG7590	scyl	-	-	-	-	1	-	-
CG2916	Sep5	GTPase activity	cytokinesis	septin ring	Cell division/GTP binding protein; Blue (type 1) copper domain; P-loop containing nucleotide triphosphate hydrolases	3	-	Arbeitman et al, 2002; Pilot et al 2006.
CG16983	skpA	centromeric DNA binding;	chromosome segregation; mitosis; proteolysis and peptidolysis; regulation of cell cycle	SCF ubiquitin ligase complex	Skp1-Skp2 dimerization domains	2	-	-
CG14112	SNCF	protein binding	organelle localization, positive regulation of transcription from RNA polymerase II promoter	nucleus, colocalizes_with nucleolus	-	1	-	-
CG18497	spen	mRNA binding; transcription regulator activity; transcription cofactor activity;	Wnt receptor signaling pathway; axon guidance; ectoderm development; epidermal growth factor receptor signaling pathway; glial cell fate determination; glial cell migration; mesoderm development; neuroblast fate determination; regulation of transcription; segment specification	nucleus	RNA-binding region RNP-1	3	-	-
CG7873	Src42A	non-membrane spanning protein tyrosine kinase activity; protein-tyrosine kinase activity	cell communication; GO:0007154	adherens junction	-	3	-	-
CG8856	Sr-CII	scavenger receptor activity	defense response	integral to plasma membrane	Sushi/SCR/CCP; MAM; Somatomedin B; Galactose-binding like; Signalpeptide; Transmembrane	3	Restricted	Hooper et al, 2007
CG17957	Sry-alpha	actin binding;	actin filament organization; cellularization; cytokinesis; cytokinesis, contractile ring formation; cytoskeleton organization and biogenesis	cytoplasm; cytosol; membrane; plasma membrane	-	2	-	-
CG31317	stumps	-	branching morphogenesis; fibroblast growth factor receptor signaling pathway; gastrulation; heart development; mesoderm development; mesoderm migration; mesodermal cell migration; oogenesis (sensu Insecta); primary tracheal branching (sensu Insecta); tracheal epithelial cell migration (sensu Insecta); tracheal system development (sensu Insecta)	cytoplasm; intracellular	Ankyrin	1	-	Casal & Leptin, 1996; Sthatopoulos et al, 2002; Gonzalez-Agüero et al, 2005. Hooper et al, 2007
CG8846	Thor	eukaryotic initiation factor 4E binding	antibacterial humoral response (sensu Protostomia); defense response; immune response; negative regulation of cell size; negative regulation of translational initiation; regulation of cell growth; response to stress	-	Translation initiation factor 4E binding	1	-	Arbeitman et al, 2002
CG5185	Tom	-	Notch signaling pathway; cell fate specification; establishment of planar polarity; sensory organ development; sensory organ precursor cell fate determination	cytoplasm	Enhancer of Split of m alpha.	3	-	Hooper et al, 2007
CG11280	trn	structural molecule activity	apoptosis; cell adhesion; cell migration; cell-cell adhesion; defense response; signal transduction; tracheal system development (sensu Insecta); transmission of nerve impulse	plasma membrane	Leucine Rich Repeat	2	-	Arbeitman et al, 2002
CG10619	tup	function DNA binding; specific RNA polymerase II transcription factor activity; transcription factor activity; zinc ion binding	amnioserosa maintenance; dorsal closure; ectoderm development; germ-band shortening; head involution; motor axon guidance; nervous system development; regulation of transcription from RNA polymerase II promoter; terminal region determination; torso signaling pathway	nucleus	Homeobox domain; Glucocorticoid receptor-like (DNA-binding domain)	2	-	Arbeitman et al, 2002. Sthatopoulos et al, 2002.
CG5486	Ubp64E	ubiquitin-specific protease activity	protein deubiquitination	nucleus	Ubiquitin carboxyl-terminal hydrolase family 2; Peptidase C19	1	-	-
CG33200	ventrally-expressed-protein-D	unknown	development	unknown	-	3	-	Casal & Leptin, 1996. Biemar et al, 2006.
CG10491	vn	epidermal growth factor receptor binding	muchas	extracellular region, plasma membrane	Carbohydrate kinase, FGGY; EGF-like, type 3; Immunoglobulin-like	1	-	-
CG4148	wek	transcription factor activity	regulation of transcription	nucleus	Zinc finger, C2H2 type	2	-	-

## Sheet: ncRNA
CG Number	Gene name	GO Molecular Function	GO Biological Process	GO Celular Component	Homology/Protein Domain	Cluster number	In situ Pattern	Literature
CR31400	Hsrω	-	nuclear speck organization and biogenesis, oogenesis, protein localization, response to heat	chromatin, omega speckle	-	1		-
CR32477	CR32477	-	-	-	-	1	Restricted	-
CR32777	roX1	-	dosage compensation, dosage compensation complex assembly during dosage compensation by hyperactivation of X chromosome, dosage compensation, by hyperactivation of X chromosome,	X chromosome, X chromosome located dosage compensation complex, transcription activating	-	3		Biemar et al, 2006.
CR40712	CR40712	-	-	-	-	1		-

## Sheet: Intergenic
Clon	Hit	GenBank accession number
10_A01	FBgn0017581_intergenic_FBgn0037947	FF579035
16_B03	FBgn0033471_intergenic_FBgn0000606	FF579132
16_D02	FBgn0040647_intergenic_FBgn0052512	FF579153
25_B04	FBgn0052065_intergenic_FBgn0011802	FF579299
27_E12	FBgn0035378_intergenic_FBgn0035379	FF579511
